# Supplementary material for: Breast Adipose Tissue’s Xenobiotics and Fatty Acid Profile—A Preliminary Study in Portuguese Women with Breast Cancer
Source: Toxics. 2026 Mar 6;14(3):224. doi: 10.3390/toxics14030224 (PMC13030003; doi:10.3390/toxics14030224)
Supplement: Supplementary file 1 [file toxics-14-00224-s001.zip]

Archive with 1 entries (1 files):
- toxics-4114943-supplementary.pdf
